# Supplementary material for: Integrative analysis of transcriptomics and clinical data uncovers the tumor-suppressive activity of MITF in prostate cancer
Source: Cell Death Dis. 2018 Oct 11;9(10):1041. doi: 10.1038/s41419-018-1096-6 (PMC6181952; doi:10.1038/s41419-018-1096-6)
Supplement: Supplementary file 7 — Supplementary Table 1 [file 41419_2018_1096_MOESM7_ESM.xlsx]

## Sheet: Supp Table1
		Taylor et al.
		R	p-value
MITF	NM_000248 (MITF-M(4))	0.4243	4.42E-07
	NM_006722 (MITF-C)	0.4217	5.27E-07
	NM_198158 (MITF-M(5))	0.4243	4.42E-07
	NM_198159 (MITF-A)	0.3872	4.91E-06
	NM_198177 (MITF-H)	0.4156	7.97E-07
	NM_198178 (MITF-M(6))	0.4137	9.03E-07
FOXO3	NM_001455	-0.168	0.0551
	NM_201559	-0.1611	0.066
CREB1	NM_004379	-0.0437	0.6198
	NM_134442	-0.0437	0.6198
PPARG	NM_005037	0.2202	0.0115
	NM_015869	0.1918	0.0281
	NM_138711	0.2198	0.0117
	NM_138712	0.2211	0.0111
ESRRG	NM_001438	0.0774	0.3793
	NM_206594	0.0355	0.6877
	NM_206595	0.0456	0.6049
