# Supplementary material for: Integrative analysis of transcriptomics and clinical data uncovers the tumor-suppressive activity of MITF in prostate cancer
Source: Cell Death Dis. 2018 Oct 11;9(10):1041. doi: 10.1038/s41419-018-1096-6 (PMC6181952; doi:10.1038/s41419-018-1096-6)
Supplement: Supplementary file 9 — Supplementary Table 3 [file 41419_2018_1096_MOESM9_ESM.xlsx]

## Sheet: Supp Table 3
Cmap Database
Category	Size	ExpCount	Count	OddsRatio	Pvalue	PvalueAdj	Genes
REOVIRUS_HEK293_UP	231	0.309618	7	26.1199	2.75335e-08	7.69751e-06	GEM, IFI27, IFIT3, IFITM1, IRF9, RND3, BHLHE40
TAKEDA_NUP8_HOXA9_3D_UP	143	0.191668	6	36.0203	4.18667e-08	7.69751e-06	IFI27, IFIT2, IFIT3, IFITM1, IRF9, TCN1
NF90_UP	26	0.0348488	4	144.743	4.27686e-08	7.69751e-06	IFI27, IFIT3, IFITM1, RGS4
TAKEDA_NUP8_HOXA9_10D_UP	147	0.19703	6	34.9954	4.9343e-08	7.69751e-06	DHRS9, GEM, IFI27, IFIT2, IFIT3, IFITM1
TAKEDA_NUP8_HOXA9_8D_UP	118	0.15816	5	35.7724	5.71364e-07	7.13062e-05	GDF15, IFI27, IFIT2, IFIT3, IFITM1
BOQUEST_CD31PLUS_VS_CD31MINUS_UP	552	0.739866	8	12.4322	7.5086e-07	7.80894e-05	GDF15, GEM, IFI27, IFITM1, RGS4, TXNIP, UPP1, BHLHE40
SANA_TNFA_ENDOTHELIAL_DN	73	0.0978447	4	46.1029	2.97043e-06	0.000264793	AHNAK2, RGS4, TXNIP, AHNAK2
MENSE_HYPOXIA_UP	87	0.116609	4	38.3149	5.99008e-06	0.000467226	ALDOC, NDRG1, SCD, BHLHE40
ABBUD_LIF_UP	39	0.0522732	3	65.1963	2.02449e-05	0.00133459	ALDOC, RGS4, UPP1
CMV-UV_HCMV_6HRS_UP	120	0.160841	4	27.3954	2.13877e-05	0.00133459	GEM, IFI27, IFIT3, TCN1
TAKEDA_NUP8_HOXA9_16D_UP	125	0.167542	4	26.2605	2.51068e-05	0.00142424	GEM, IFI27, IFIT2, IFITM1
RADAEVA_IFNA_UP	50	0.0670169	3	49.9257	4.29644e-05	0.00218909	IFI27, IFIT2, IFITM1
NADLER_OBESITY_UP	51	0.0683572	3	48.8845	4.56061e-05	0.00218909	CRYAB, GRN, PSAP
FSH_OVARY_MCV152_UP	56	0.0750589	3	44.268	6.04168e-05	0.00246455	AKR1C3, IFITM1, TM7SF2
SERUM_FIBROBLAST_CORE_DN	157	0.210433	4	20.7537	6.1118e-05	0.00246455	CCPG1, CFB, SCD, BHLHE40
FRASOR_ER_DN	59	0.0790799	3	41.8938	7.0652e-05	0.00246455	CD24, HIST2H2BE, NDRG1
AGEING_KIDNEY_UP	322	0.431589	5	12.6952	7.40816e-05	0.00246455	CFB, GPNMB, GRN, IFITM1, IRF9
GAY_YY1_UP	167	0.223836	4	19.4762	7.76431e-05	0.00246455	CRYAB, RND3, TXNIP, UBC
AGED_MOUSE_NEOCORTEX_UP	61	0.0817606	3	40.4474	7.80681e-05	0.00246455	ALDOC, IFI27, UBC
CIS_RESIST_LUNG_UP	10	0.0134034	2	192.446	7.89921e-05	0.00246455	GDF15, IFITM1
BOQUEST_CD31PLUS_VS_CD31MINUS_DN	171	0.229198	4	19.0081	8.50854e-05	0.00252825	AKR1C2, CFB, CRYAB, PHLDA2
GRANDVAUX_IRF3_UP	13	0.0174244	2	139.952	0.000136565	0.00387348	IFIT2, IFIT3
MUNSHI_MM_VS_PCS_UP	76	0.101866	3	32.1258	0.000150325	0.00407838	IFITM1, LY96, UBC
METHOTREXATE_PROBCELL_UP	14	0.0187647	2	128.286	0.000159188	0.00413889	H2AFJ, TXNIP
FLECHNER_KIDNEY_TRANSPLANT_REJECTION_UP	81	0.108567	3	30.0632	0.000181575	0.00440448	ALDOC, IFITM1, UBC
CANCERDRUGS_PROBCELL_UP	15	0.0201051	2	118.415	0.00018352	0.00440448	H2AFJ, TXNIP
CAMPTOTHECIN_PROBCELL_UP	17	0.0227857	2	102.622	0.000237292	0.00534514	H2AFJ, TXNIP
DER_IFNB_UP	89	0.11929	3	27.2619	0.000239846	0.00534514	IFIT2, IFIT3, IFITM1
MANALO_HYPOXIA_UP	92	0.123311	3	26.3413	0.000264466	0.00569058	NDRG1, TXNIP, BHLHE40
RIBAVIRIN_RSV_UP	20	0.0268068	2	85.513	0.000330652	0.00687756	IFI27, IFITM1
SMITH_HTERT_UP	101	0.135374	3	23.9175	0.000347961	0.0069842	EWSR1, GK, NPC1
UV-CMV_UNIQUE_HCMV_6HRS_UP	102	0.136714	3	23.6754	0.000358164	0.0069842	GEM, IFI27, TCN1
CHANG_SERUM_RESPONSE_DN	108	0.144756	3	22.3196	0.00042344	0.00800687	SCD, WBP2, BHLHE40
ZMPSTE24_KO_DN	24	0.0321681	2	69.9591	0.00047866	0.00878482	AKR1C2, IFI27
ALZHEIMERS_DISEASE_UP	1378	1.84699	8	4.84726	0.000493269	0.00879428	AKR1C3, DHRS9, EWSR1, GEM, H2AFJ, HIST1H2BD, NPC1, PHLDA2
JNK_UP	26	0.0348488	2	64.1264	0.000562667	0.00975289	IFI27, IRF9
Hipc Database
Category	Size	ExpCount	Count	OddsRatio	Pvalue	PvalueAdj	Genes
GSE22886_CTRL_VS_LPS_24H_DC_DN	197	0.264047	9	41.5559	6.40162e-12	1.22271e-08	CFB, HIST1H2BD, HIST1H4H, HIST2H2BE, IFI27, IFIT2, IFIT3, IFITM1, IRF9
GSE24634_IL4_VS_CTRL_TREATED_NAIVE_CD4_TCELL_DAY10_DN	196	0.262706	8	36.2545	2.50189e-10	2.3893e-07	CFB, DHRS9, GEM, GK, GRN, IFIT3, PYGB, UPP1
GSE34205_HEALTHY_VS_FLU_INF_INFANT_PBMC_DN	188	0.251983	7	32.3554	6.66668e-09	4.24445e-06	GRN, H2AFJ, HIST1H2BD, HIST2H2BE, IFI27, IFITM1, UBC
GSE22886_NAIVE_TCELL_VS_NEUTROPHIL_DN	187	0.250643	6	27.238	2.05134e-07	6.09237e-05	DHRS9, GK, HIST1H4H, IFIT3, LY96, RGS4
GSE29618_BCELL_VS_PDC_DAY7_FLU_VACCINE_DN	191	0.256004	6	26.6467	2.32343e-07	6.09237e-05	AHNAK2, GRN, NDRG1, NPC1, PSAP, AHNAK2
GSE10325_MYELOID_VS_LUPUS_MYELOID_DN	194	0.260026	6	26.2198	2.5464e-07	6.09237e-05	GK, IFI27, IFIT2, IFIT3, IFITM1, UPP1
GSE3982_CTRL_VS_LPS_48H_DC_DN	195	0.261366	6	26.0805	2.62451e-07	6.09237e-05	CFB, IFI27, IFIT3, IFITM1, IRF9, RND3
GSE3337_CTRL_VS_4H_IFNG_IN_CD8POS_DC_DN	197	0.264047	6	25.8063	2.78665e-07	6.09237e-05	HIST1H2BD, IFIT2, IFIT3, NDRG1, PKIB, UPP1
GSE360_LOW_DOSE_B_MALAYI_VS_M_TUBERCULOSIS_DC_DN	198	0.265387	6	25.6713	2.87075e-07	6.09237e-05	CCRL2, GEM, HIST2H2BE, IFIT2, NDRG1, RND3
GSE6269_HEALTHY_VS_FLU_INF_PBMC_DN	155	0.207752	5	26.9269	2.19615e-06	0.000373445	GRN, IFI27, IFIT3, IFITM1, WBP2
GSE9988_ANTI_TREM1_AND_LPS_VS_VEHICLE_TREATED_MONOCYTES_UP	180	0.241261	5	23.0677	4.56241e-06	0.000373445	CCRL2, GEM, NPC1, PHLDA2, UPP1
GSE11864_CSF1_VS_CSF1_IFNG_IN_MAC_UP	181	0.242601	5	22.9361	4.68721e-06	0.000373445	DHRS9, GEM, LRRC6, NDRG1, MB21D2
GSE9988_ANTI_TREM1_AND_LPS_VS_CTRL_TREATED_MONOCYTES_UP	182	0.243941	5	22.806	4.81468e-06	0.000373445	CCRL2, GEM, NPC1, PHLDA2, BHLHE40
GSE2706_UNSTIM_VS_2H_LPS_AND_R848_DC_DN	183	0.245282	5	22.6774	4.94485e-06	0.000373445	CCRL2, CFB, GEM, IFIT2, IFIT3
GSE12845_IGD_POS_BLOOD_VS_NAIVE_TONSIL_BCELL_UP	187	0.250643	5	22.1771	5.49339e-06	0.000373445	AKR1C3, CD24, HIST1H2BD, HIST1H4H, HIST2H2BE
GSE13485_DAY3_VS_DAY7_YF17D_VACCINE_PBMC_DN	188	0.251983	5	22.0554	5.6377e-06	0.000373445	HIST2H2BE, IFI27, IFIT2, IFIT3, IFITM1
GSE14000_UNSTIM_VS_4H_LPS_DC_DN	188	0.251983	5	22.0554	5.6377e-06	0.000373445	IFI27, IFIT2, IFIT3, IFITM1, IRF9
GSE22886_NAIVE_CD8_TCELL_VS_NEUTROPHIL_DN	189	0.253324	5	21.9351	5.78497e-06	0.000373445	CCRL2, DHRS9, HIST1H4H, LY96, RGS4
GSE2706_R848_VS_R848_AND_LPS_2H_STIM_DC_DN	189	0.253324	5	21.9351	5.78497e-06	0.000373445	CCRL2, CFB, IFIT2, IFIT3, IFITM1
GSE11924_TH1_VS_TH17_CD4_TCELL_DN	190	0.254664	5	21.816	5.93523e-06	0.000373445	AKR1C3, GPNMB, LY96, PSAP, UPP1
GSE22886_NAIVE_CD4_TCELL_VS_NEUTROPHIL_DN	190	0.254664	5	21.816	5.93523e-06	0.000373445	DHRS9, HIST1H2BD, HIST1H4H, LY96, RGS4
GSE13485_PRE_VS_POST_YF17D_VACCINATION_PBMC_DN	191	0.256004	5	21.6983	6.08853e-06	0.000373445	IFI27, IFIT2, IFIT3, IFITM1, IRF9
GSE24634_IL4_VS_CTRL_TREATED_NAIVE_CD4_TCELL_DAY7_DN	191	0.256004	5	21.6983	6.08853e-06	0.000373445	CFB, DHRS9, GK, IFIT3, NPC1
GSE29618_BCELL_VS_MDC_DAY7_FLU_VACCINE_DN	191	0.256004	5	21.6983	6.08853e-06	0.000373445	GRN, NDRG1, PSAP, SCD, BHLHE40
GSE17721_POLYIC_VS_PAM3CSK4_0.5H_BMDM_DN	192	0.257345	5	21.5818	6.24492e-06	0.000373445	EDEM1, GPNMB, HIST1H2BD, UBC, WBP2
GSE29618_LAIV_VS_TIV_FLU_VACCINE_DAY7_PDC_DN	192	0.257345	5	21.5818	6.24492e-06	0.000373445	CD24, HIST1H2BD, HIST1H4H, HIST2H2BE, SCGB2A2
GSE24634_TEFF_VS_TCONV_DAY3_IN_CULTURE_DN	193	0.258685	5	21.4665	6.40444e-06	0.000373445	CCPG1, CCRL2, HIST2H2BE, LY96, NPC1
GSE29618_BCELL_VS_PDC_DN	193	0.258685	5	21.4665	6.40444e-06	0.000373445	AHNAK2, MAGED1, NDRG1, NPC1, AHNAK2
GSE13485_CTRL_VS_DAY7_YF17D_VACCINE_PBMC_DN	194	0.260026	5	21.3525	6.56713e-06	0.000373445	IFI27, IFIT2, IFIT3, IFITM1, IRF9
GSE1432_CTRL_VS_IFNG_24H_MICROGLIA_DN	194	0.260026	5	21.3525	6.56713e-06	0.000373445	CFB, GK, IFI27, IFIT3, IFITM1
GSE24634_IL4_VS_CTRL_TREATED_NAIVE_CD4_TCELL_DAY5_DN	195	0.261366	5	21.2396	6.73304e-06	0.000373445	CFB, GK, IFIT2, IFIT3, IFITM1
GSE29618_MONOCYTE_VS_PDC_DN	196	0.262706	5	21.128	6.90222e-06	0.000373445	AHNAK2, MAGED1, NDRG1, NPC1, AHNAK2
GSE3982_DC_VS_BCELL_UP	196	0.262706	5	21.128	6.90222e-06	0.000373445	AHNAK2, CCRL2, DHRS9, NPC1, AHNAK2
GSE29618_MONOCYTE_VS_PDC_DAY7_FLU_VACCINE_DN	197	0.264047	5	21.0175	7.07471e-06	0.000373445	AHNAK2, MAGED1, NDRG1, NPC1, AHNAK2
GSE3982_NEUTROPHIL_VS_BCELL_UP	197	0.264047	5	21.0175	7.07471e-06	0.000373445	GK, IFIT2, IFITM1, NDRG1, BHLHE40
GSE24634_TEFF_VS_TCONV_DAY10_IN_CULTURE_DN	198	0.265387	5	20.9081	7.25056e-06	0.000373445	GPNMB, GRN, NDRG1, PSAP, PYGB
GSE360_DC_VS_MAC_T_GONDII_DN	198	0.265387	5	20.9081	7.25056e-06	0.000373445	GEM, GPNMB, KRT75, NDRG1, RND3
GSE360_CTRL_VS_M_TUBERCULOSIS_DC_DN	199	0.266727	5	20.7999	7.4298e-06	0.000373445	HIST2H2BE, IFIT2, IRF9, NDRG1, WBP2
GSE6269_E_COLI_VS_STREP_PNEUMO_INF_PBMC_DN	159	0.213114	4	20.485	6.41952e-05	0.00295506	CCPG1, CD24, NPC1, TCN1
GSE18791_CTRL_VS_NEWCASTLE_VIRUS_DC_2H_DN	177	0.23724	4	18.3464	9.72037e-05	0.00295506	GEM, GK, IFIT2, IFIT3
GSE9988_LOW_LPS_VS_ANTI_TREM1_AND_LPS_MONOCYTE_DN	179	0.23992	4	18.136	0.000101508	0.00295506	GEM, NPC1, UPP1, BHLHE40
GSE9988_ANTI_TREM1_VS_VEHICLE_TREATED_MONOCYTES_UP	180	0.241261	4	18.0325	0.000103711	0.00295506	CCRL2, GEM, NPC1, UPP1
GSE9988_LPS_VS_LPS_AND_ANTI_TREM1_MONOCYTE_DN	180	0.241261	4	18.0325	0.000103711	0.00295506	GEM, NPC1, UPP1, BHLHE40
GSE14000_UNSTIM_VS_16H_LPS_DC_TRANSLATED_RNA_DN	182	0.243941	4	17.8291	0.000108222	0.00295506	HIST2H2BE, IFIT2, IFIT3, IFITM1
GSE9988_ANTI_TREM1_VS_LOW_LPS_MONOCYTE_UP	184	0.246622	4	17.6303	0.000112873	0.00295506	DHRS9, GPNMB, NPC1, TXNIP
GSE13485_CTRL_VS_DAY3_YF17D_VACCINE_PBMC_DN	185	0.247962	4	17.5325	0.000115252	0.00295506	IFI27, IFIT2, IFIT3, IFITM1
GSE9988_LOW_LPS_VS_VEHICLE_TREATED_MONOCYTE_UP	185	0.247962	4	17.5325	0.000115252	0.00295506	CCRL2, GEM, GK, PHLDA2
GSE34205_RSV_VS_FLU_INF_INFANT_PBMC_DN	187	0.250643	4	17.3401	0.00012012	0.00295506	GRN, IFI27, IFITM1, UBC
GSE16755_CTRL_VS_IFNA_TREATED_MAC_DN	188	0.251983	4	17.2455	0.000122608	0.00295506	CFB, EDEM1, GK, IFITM1
GSE17721_PAM3CSK4_VS_GADIQUIMOD_8H_BMDM_DN	188	0.251983	4	17.2455	0.000122608	0.00295506	CCRL2, GRN, RND3, UPP1
GSE27786_CD8_TCELL_VS_NKTCELL_DN	188	0.251983	4	17.2455	0.000122608	0.00295506	GEM, GPNMB, PYGB, BHLHE40
GSE13485_DAY1_VS_DAY7_YF17D_VACCINE_PBMC_DN	189	0.253324	4	17.1519	0.000125134	0.00295506	IFI27, IFIT2, IFIT3, IFITM1
GSE14769_UNSTIM_VS_40MIN_LPS_BMDM_DN	190	0.254664	4	17.0593	0.000127698	0.00295506	CCRL2, GDF15, RND3, UBC
GSE17721_0.5H_VS_24H_PAM3CSK4_BMDM_DN	190	0.254664	4	17.0593	0.000127698	0.00295506	GK, MAGED1, SCD, WBP2
GSE27786_CD8_TCELL_VS_NKCELL_DN	190	0.254664	4	17.0593	0.000127698	0.00295506	CFB, GEM, PSAP, SCD
GSE13411_PLASMA_CELL_VS_MEMORY_BCELL_UP	191	0.256004	4	16.9677	0.000130299	0.00295506	AKR1C3, DHRS9, HIST2H2BE, KRT6B
GSE14000_UNSTIM_VS_4H_LPS_DC_TRANSLATED_RNA_DN	191	0.256004	4	16.9677	0.000130299	0.00295506	IFI27, IFIT2, IFIT3, IFITM1
GSE17721_POLYIC_VS_PAM3CSK4_8H_BMDM_UP	191	0.256004	4	16.9677	0.000130299	0.00295506	IRF9, NDRG1, PKIB, UBC
GSE17721_PAM3CSK4_VS_CPG_24H_BMDM_DN	191	0.256004	4	16.9677	0.000130299	0.00295506	GEM, IFIT2, NDRG1, PSAP
GSE17721_LPS_VS_GARDIQUIMOD_0.5H_BMDM_DN	191	0.256004	4	16.9677	0.000130299	0.00295506	EDEM1, IFIT2, KRT75, WBP2
GSE2706_UNSTIM_VS_2H_R848_DC_DN	191	0.256004	4	16.9677	0.000130299	0.00295506	CCRL2, GEM, IFIT2, IFIT3
GSE360_DC_VS_MAC_M_TUBERCULOSIS_UP	191	0.256004	4	16.9677	0.000130299	0.00295506	IFIT3, IFITM1, IRF9, MYOC
GSE3982_EFF_MEMORY_CD4_TCELL_VS_TH2_UP	191	0.256004	4	16.9677	0.000130299	0.00295506	AKR1C3, CCPG1, IRF9, KRT20
GSE7764_IL15_NK_CELL_24H_VS_SPLENOCYTE_DN	191	0.256004	4	16.9677	0.000130299	0.00295506	EDEM1, IFI27, IRF9, TXNIP
GSE9650_NAIVE_VS_EXHAUSTED_CD8_TCELL_DN	191	0.256004	4	16.9677	0.000130299	0.00295506	CCRL2, GEM, HIST1H2BD, BHLHE40
GSE17721_CPG_VS_GARDIQUIMOD_1H_BMDM_UP	192	0.257345	4	16.8771	0.000132938	0.00295506	ACSS2, CFB, GEM, NDRG1
GSE17721_LPS_VS_GARDIQUIMOD_6H_BMDM_UP	192	0.257345	4	16.8771	0.000132938	0.00295506	IFIT3, KCNMA1, MAGED1, RND3
GSE24026_PD1_LIGATION_VS_CTRL_IN_ACT_TCELL_LINE_DN	192	0.257345	4	16.8771	0.000132938	0.00295506	AHNAK2, AKR1C2, NPC1, AHNAK2
GSE30083_SP3_VS_SP4_THYMOCYTE_DN	192	0.257345	4	16.8771	0.000132938	0.00295506	GEM, GRN, IRF9, BHLHE40
GSE360_T_GONDII_VS_B_MALAYI_LOW_DOSE_DC_UP	192	0.257345	4	16.8771	0.000132938	0.00295506	HIST1H2BD, IFIT3, MT1A, RND3
GSE10325_CD4_TCELL_VS_LUPUS_CD4_TCELL_DN	193	0.258685	4	16.7874	0.000135616	0.00295506	IFI27, IFIT3, IFITM1, UBC
GSE10325_BCELL_VS_LUPUS_BCELL_DN	193	0.258685	4	16.7874	0.000135616	0.00295506	DHRS9, IFI27, IFIT3, IFITM1
GSE13484_3H_UNSTIM_VS_YF17D_VACCINE_STIM_PBMC_DN	193	0.258685	4	16.7874	0.000135616	0.00295506	GEM, IFITM1, IRF9, TCN1
GSE13484_UNSTIM_VS_YF17D_VACCINE_STIM_PBMC_DN	193	0.258685	4	16.7874	0.000135616	0.00295506	IFIT2, IFIT3, IFITM1, IRF9
GSE27786_NKCELL_VS_NKTCELL_UP	193	0.258685	4	16.7874	0.000135616	0.00295506	CRYAB, PKIB, PSAP, SCD
GSE339_CD8POS_VS_CD4CD8DN_DC_IN_CULTURE_UP	193	0.258685	4	16.7874	0.000135616	0.00295506	ALDOC, GRN, PKIB, PSAP
GSE360_L_DONOVANI_VS_B_MALAYI_LOW_DOSE_DC_UP	193	0.258685	4	16.7874	0.000135616	0.00295506	GEM, NDRG1, RND3, TM7SF2
GSE15930_STIM_VS_STIM_AND_IFNAB_24H_CD8_T_CELL_DN	194	0.260026	4	16.6987	0.000138333	0.00295506	IFIT2, IFIT3, PHLDA2, RGS4
GSE22886_NAIVE_VS_IGM_MEMORY_BCELL_DN	194	0.260026	4	16.6987	0.000138333	0.00295506	CD24, GRN, LY96, BHLHE40
GSE24026_PD1_LIGATION_VS_CTRL_IN_ACT_TCELL_LINE_UP	194	0.260026	4	16.6987	0.000138333	0.00295506	CCRL2, IFIT3, IRF9, LY96
GSE360_DC_VS_MAC_UP	194	0.260026	4	16.6987	0.000138333	0.00295506	AKR1C3, NPC1, PHLDA2, PYGB
GSE360_T_GONDII_VS_M_TUBERCULOSIS_MAC_DN	194	0.260026	4	16.6987	0.000138333	0.00295506	CFB, IFITM1, KCNMA1, TXNIP
GSE3982_MAC_VS_TH2_UP	194	0.260026	4	16.6987	0.000138333	0.00295506	AKR1C3, CCRL2, IFIT3, LRRC6
GSE29618_BCELL_VS_MDC_DN	195	0.261366	4	16.6109	0.000141089	0.00295506	GRN, NDRG1, SCD, BHLHE40
GSE29618_PDC_VS_MDC_UP	195	0.261366	4	16.6109	0.000141089	0.00295506	AHNAK2, MAGED1, NPC1, AHNAK2
GSE29618_BCELL_VS_MONOCYTE_DAY7_FLU_VACCINE_DN	195	0.261366	4	16.6109	0.000141089	0.00295506	GRN, PSAP, UPP1, BHLHE40
GSE3982_MAC_VS_NKCELL_UP	195	0.261366	4	16.6109	0.000141089	0.00295506	AHNAK2, GK, SCD, AHNAK2
GSE3982_NEUTROPHIL_VS_CENT_MEMORY_CD4_TCELL_UP	195	0.261366	4	16.6109	0.000141089	0.00295506	CCPG1, IRF9, LY96, RGS4
GSE24634_TREG_VS_TCONV_POST_DAY10_IL4_CONVERSION_DN	196	0.262706	4	16.5241	0.000143885	0.00295506	GRN, LY96, PSAP, SCD
GSE29618_PDC_VS_MDC_DAY7_FLU_VACCINE_UP	196	0.262706	4	16.5241	0.000143885	0.00295506	AHNAK2, IFIT2, MAGED1, AHNAK2
GSE360_DC_VS_MAC_L_DONOVANI_DN	196	0.262706	4	16.5241	0.000143885	0.00295506	ALDOC, GEM, GPNMB, RND3
GSE360_HIGH_DOSE_B_MALAYI_VS_M_TUBERCULOSIS_DC_DN	196	0.262706	4	16.5241	0.000143885	0.00295506	HIST2H2BE, IFIT2, KCNMA1, NDRG1
GSE3982_NEUTROPHIL_VS_NKCELL_UP	196	0.262706	4	16.5241	0.000143885	0.00295506	GK, IFIT2, IRF9, PSAP
GSE15930_STIM_VS_STIM_AND_IFNAB_48H_CD8_T_CELL_DN	197	0.264047	4	16.4381	0.00014672	0.00298123	CCRL2, IFIT2, IFIT3, IRF9
GSE29618_MONOCYTE_VS_MDC_DN	198	0.265387	4	16.353	0.000149596	0.00300767	AHNAK2, HIST1H2BD, SCD, AHNAK2
Onco Database
Category	Size	ExpCount	Count	OddsRatio	Pvalue	PvalueAdj	Genes
STK33_SKM_UP	274	0.367253	8	25.5801	3.50798e-09	3.50898e-07	HIST1H2BD, HIST1H4H, HIST2H2BE, IRF9, LY96, PKIB, RND3, UPP1
STK33_UP	276	0.369933	8	25.3881	3.71321e-09	3.50898e-07	GDF15, HIST2H2BE, IRF9, LY96, PKIB, RND3, UPP1, WBP2
LTE2_UP.V1_DN	190	0.254664	6	26.7921	2.25278e-07	1.41925e-05	GEM, HIST1H4H, IFI27, IFIT3, IFITM1, IRF9
MEL18_DN.V1_DN	143	0.191668	5	29.276	1.47785e-06	6.98284e-05	HIST1H4H, IFI27, IFIT2, IFITM1, IRF9
STK33_NOMO_UP	278	0.372614	6	18.0894	2.06941e-06	7.82237e-05	GDF15, GPNMB, LY96, RND3, UPP1, WBP2
AKT_UP.V1_UP	167	0.223836	5	24.9258	3.16441e-06	9.96789e-05	ALDOC, HIST1H2BD, HIST1H4H, IFIT2, IFIT3
MEK_UP.V1_DN	188	0.251983	5	22.0554	5.6377e-06	0.000127859	HIST1H4H, IFI27, IFITM1, IRF9, TCN1
ERB2_UP.V1_UP	189	0.253324	5	21.9351	5.78497e-06	0.000127859	AKR1C2, ALDOC, GDF15, KCNMA1, NDRG1
KRAS.DF.V1_UP	191	0.256004	5	21.6983	6.08853e-06	0.000127859	AKR1C3, ALDOC, IFI27, IFITM1, IRF9
PDGF_UP.V1_DN	134	0.179605	4	24.4377	3.29674e-05	0.000623084	CRYAB, GK, KRT20, BHLHE40
BMI1_DN.V1_DN	140	0.187647	4	23.3565	3.91218e-05	0.000651236	HIST1H4H, HIST2H2BE, IFI27, IFITM1
BMI1_DN_MEL18_DN.V1_DN	142	0.190328	4	23.017	4.13483e-05	0.000651236	HIST2H2BE, IFI27, IFITM1, IRF9
EGFR_UP.V1_DN	188	0.251983	4	17.2455	0.000122608	0.00175904	HIST1H2BD, HIST1H4H, IFI27, TCN1
CAMP_UP.V1_UP	191	0.256004	4	16.9677	0.000130299	0.00175904	IFIT2, IFITM1, MAGED1, UPP1
RB_DN.V1_DN	121	0.162181	3	19.8551	0.000589952	0.0074334	HIST1H2BD, NDRG1, BHLHE40
GOBP
Term	Size	ExpCount	Count	OddsRatio	Pvalue	PvalueAdj	Genes
type I interferon signaling pathway. GO:0060337	76	0.266225	5	21.9366	6.69775e-06	0.00308616	IFI27, IFIT2, IFIT3, IFITM1, IRF9
response to type I interferon. GO:0034340	77	0.269728	5	21.6306	7.14388e-06	0.00308616	IFI27, IFIT2, IFIT3, IFITM1, IRF9
progesterone metabolic process. GO:0042448	14	0.0490415	3	82.0017	1.44065e-05	0.00311385	AKR1C2, AKR1C3, DHRS9
cellular response to organic substance. GO:0071310	1099	3.79746	14	4.72394	1.4416e-05	0.00311385	AKR1C2, IFI27, IFIT2, IFIT3, NPC1, PSAP, IFITM1, AKR1C3, CCRL2, EDEM1, IRF9, WBP2, LY96, CD24
GOMF
Term	Size	ExpCount	Count	OddsRatio	Pvalue	PvalueAdj	Genes
phenanthrene 9,10-monooxygenase activity. GO:0018636	3	0.0107998	2	574.415	3.80862e-05	0.00330584	AKR1C2, AKR1C3
ketosteroid monooxygenase activity. GO:0047086	3	0.0107998	2	574.415	3.80862e-05	0.00330584	AKR1C2, AKR1C3
prostaglandin F receptor activity. GO:0004958	4	0.0143998	2	287.189	7.59962e-05	0.00330584	AKR1C2, AKR1C3
trans-1,2-dihydrobenzene-1,2-diol dehydrogenase activity. GO:0047115	4	0.0143998	2	287.189	7.59962e-05	0.00330584	AKR1C2, AKR1C3
testosterone dehydrogenase (NAD+) activity. GO:0047035	5	0.0179997	2	191.447	0.000126368	0.00439759	AKR1C3, DHRS9
alditol:NADP+ 1-oxidoreductase activity. GO:0004032	7	0.0251996	2	114.853	0.000264147	0.00766025	AKR1C2, AKR1C3
GOCC
Term	Size	ExpCount	Count	OddsRatio	Pvalue	PvalueAdj	Genes
nucleosome. GO:0000786	65	0.217899	5	27.1062	2.4996e-06	0.000257459	HIST1H2BD, HIST2H2AC, HIST2H2BE, H2AFJ, HIST2H2AA4
extracellular organelle. GO:0043230	2633	8.82658	22	3.4789	1.84386e-05	0.000633059	ALDOC, RND3, CFB, CRYAB, GK, GRN, HIST1H2BD, KCNMA1, KRT6B, MYOC, NPC1, PSAP, PYGB, UBC, HIST2H2AC, HIST2H2BE, AKR1C3, KRT75, GDF15, NDRG1, H2AFJ, HIST2H2AA4
extracellular vesicular exosome. GO:0070062	2633	8.82658	22	3.4789	1.84386e-05	0.000633059	ALDOC, RND3, CFB, CRYAB, GK, GRN, HIST1H2BD, KCNMA1, KRT6B, MYOC, NPC1, PSAP, PYGB, UBC, HIST2H2AC, HIST2H2BE, AKR1C3, KRT75, GDF15, NDRG1, H2AFJ, HIST2H2AA4
vesicle. GO:0031982	3391	11.3676	25	3.18244	3.28207e-05	0.000845134	ALDOC, RND3, CFB, CRYAB, GK, GRN, HIST1H2BD, KCNMA1, KRT6B, MYOC, NPC1, PSAP, PYGB, UBC, HIST2H2AC, HIST2H2BE, AKR1C3, KRT75, GDF15, NDRG1, GPNMB, H2AFJ, CEMIP, AHNAK2, HIST2H2AA4
Reactome
Category	Size	ExpCount	Count	OddsRatio	Pvalue	PvalueAdj	Genes
mRNA decay by 5' to 3' exoribonuclease	49	0.0656765	5	92.0076	6.68426e-09	5.88624e-06	HIST1H2BD, HIST1H4H, HIST2H2AA4, HIST2H2AC, HIST2H2BE
Amplification of signal from unattached kinetochores via a MAD2 inhibitory signal	60	0.0804203	5	73.5885	1.89294e-08	5.88624e-06	HIST1H2BD, HIST1H4H, HIST2H2AA4, HIST2H2AC, HIST2H2BE
Processing of Intronless Pre-mRNAs	60	0.0804203	5	73.5885	1.89294e-08	5.88624e-06	HIST1H2BD, HIST1H4H, HIST2H2AA4, HIST2H2AC, HIST2H2BE
Cyclin A:Cdk2-associated events at S phase entry	63	0.0844413	5	69.7777	2.42868e-08	5.88624e-06	HIST1H2BD, HIST1H4H, HIST2H2AA4, HIST2H2AC, HIST2H2BE
Mitochondrial transcription initiation	63	0.0844413	5	69.7777	2.42868e-08	5.88624e-06	HIST1H2BD, HIST1H4H, HIST2H2AA4, HIST2H2AC, HIST2H2BE
GPVI-mediated activation cascade	65	0.0871219	5	67.4488	2.84818e-08	5.88624e-06	IFI27, IFIT2, IFIT3, IFITM1, IRF9
Influenza Virus Induced Apoptosis	75	0.100525	5	57.8008	5.8906e-08	9.27173e-06	HIST1H2BD, HIST1H4H, HIST2H2AA4, HIST2H2AC, HIST2H2BE
POU5F1 (OCT4), SOX2, NANOG repress genes related to differentiation	77	0.103206	5	56.1927	6.72948e-08	9.27173e-06	HIST1H2BD, HIST1H4H, HIST2H2AA4, HIST2H2AC, HIST2H2BE
SCF-beta-TrCP mediated degradation of Emi1	77	0.103206	5	56.1927	6.72948e-08	9.27173e-06	HIST1H2BD, HIST1H4H, HIST2H2AA4, HIST2H2AC, HIST2H2BE
Processing of DNA double-strand break ends	83	0.111248	5	51.8635	9.82834e-08	1.14502e-05	HIST1H2BD, HIST1H4H, HIST2H2AA4, HIST2H2AC, HIST2H2BE
Influenza Viral RNA Transcription and Replication	84	0.112588	5	51.2059	1.04397e-07	1.14502e-05	HIST1H2BD, HIST1H4H, HIST2H2AA4, HIST2H2AC, HIST2H2BE
Processive synthesis on the lagging strand	85	0.113929	5	50.5647	1.10808e-07	1.14502e-05	HIST1H2BD, HIST1H4H, HIST2H2AA4, HIST2H2AC, HIST2H2BE
Influenza Life Cycle	115	0.154139	5	36.7504	5.0274e-07	4.79537e-05	HIST1H2BD, HIST1H4H, HIST2H2AA4, HIST2H2AC, HIST2H2BE
Cell redox homeostasis	123	0.164862	5	34.2529	7.01996e-07	6.04079e-05	HIST1H2BD, HIST1H4H, HIST2H2AA4, HIST2H2AC, HIST2H2BE
Processive synthesis on the C-strand of the telomere	124	0.166202	5	33.9643	7.30741e-07	6.04079e-05	HIST1H2BD, HIST1H4H, HIST2H2AA4, HIST2H2AC, HIST2H2BE
GRB2 events in ERBB2 signaling	171	0.229198	5	24.3231	3.55245e-06	0.000275315	IFI27, IFIT2, IFIT3, IFITM1, IRF9
Signaling by Insulin receptor	209	0.280131	5	19.776	9.42001e-06	0.000687107	HIST1H2BD, HIST1H4H, HIST2H2AA4, HIST2H2AC, HIST2H2BE
Cooperation of Prefoldin and TriC/CCT in actin and tubulin folding	285	0.381996	5	14.3844	4.16234e-05	0.00286739	IFI27, IFIT2, IFIT3, IFITM1, IRF9
Gastrin-CREB signalling pathway via PKC and MAPK	1037	1.38993	8	6.50268	7.19496e-05	0.00469566	CFB, IFI27, IFIT2, IFIT3, IFITM1, IRF9, LY96, TXNIP
