# Supplementary material for: Integrative analysis of transcriptomics and clinical data uncovers the tumor-suppressive activity of MITF in prostate cancer
Source: Cell Death Dis. 2018 Oct 11;9(10):1041. doi: 10.1038/s41419-018-1096-6 (PMC6181952; doi:10.1038/s41419-018-1096-6)
Supplement: Supplementary file 10 — Supplementary Table 4 [file 41419_2018_1096_MOESM10_ESM.xlsx]

## Sheet: Supp Table 4
		Taylor et al.
		R	p-value
CRYAB	NM_000248 (MITF-M(4))	0.5792	<0.0001
	NM_006722 (MITF-C)	0.5761	<0.0001
	NM_198158 (MITF-M(5))	0.5792	<0.0001
	NM_198159 (MITF-A)	0.6272	<0.0001
	NM_198177 (MITF-H)	0.5940	<0.0001
	NM_198178 (MITF-M(6))	0.6132	<0.0001
UPP1	NM_000248 (MITF-M(4))	-0.0243	0.7825
	NM_006722 (MITF-C)	0.0416	0.6368
	NM_198158 (MITF-M(5))	-0.0243	0.7825
	NM_198159 (MITF-A)	-0.0011	0.9897
	NM_198177 (MITF-H)	-0.0128	0.8843
	NM_198178 (MITF-M(6))	-0.0075	0.9325
KRT75	NM_000248 (MITF-M(4))	0.1155	0.1886
	NM_006722 (MITF-C)	0.1437	0.1014
	NM_198158 (MITF-M(5))	0.1155	0.1886
	NM_198159 (MITF-A)	0.0888	0.3126
	NM_198177 (MITF-H)	0.1333	0.1288
	NM_198178 (MITF-M(6))	0.1157	0.1881
GDF15	NM_000248 (MITF-M(4))	-0.1796	0.0402
	NM_006722 (MITF-C)	-0.1823	0.0372
	NM_198158 (MITF-M(5))	-0.1796	0.0402
	NM_198159 (MITF-A)	-0.1660	0.0581
	NM_198177 (MITF-H)	-0.2004	0.0219
	NM_198178 (MITF-M(6))	-0.1726	0.0488
UBC	NM_000248 (MITF-M(4))	-0.1101	0.2103
	NM_006722 (MITF-C)	-0.1462	0.0956
	NM_198158 (MITF-M(5))	-0.1101	0.2103
	NM_198159 (MITF-A)	-0.0671	0.4458
	NM_198177 (MITF-H)	-0.1435	0.1019
	NM_198178 (MITF-M(6))	-0.1129	0.1988
TM4SF19	NM_000248 (MITF-M(4))	-0.0921	0.2951
	NM_006722 (MITF-C)	-0.0450	0.6087
	NM_198158 (MITF-M(5))	-0.0921	0.2951
	NM_198159 (MITF-A)	-0.1312	0.1352
	NM_198177 (MITF-H)	-0.0832	0.3442
	NM_198178 (MITF-M(6))	-0.1142	0.1938
