# Supplementary material for: Integrative analysis of transcriptomics and clinical data uncovers the tumor-suppressive activity of MITF in prostate cancer
Source: Cell Death Dis. 2018 Oct 11;9(10):1041. doi: 10.1038/s41419-018-1096-6 (PMC6181952; doi:10.1038/s41419-018-1096-6)
Supplement: Supplementary file 11 — Supplementary Table 5 [file 41419_2018_1096_MOESM11_ESM.xlsx]

## Sheet: Supp Table 5
Gene	Specie	FORWARD sequence	REVERSE sequence	UPL probe
PGC1 alpha	Human	tgagagggccaagcaaag	ataaatcacacggcgctctt	13
MITF	Human	cagcgtgtatttttcccaca	tgcggtcatttatgttaaatcttc	34
CRYAB	Human	cagctggtttgacactggac	gcttcacatccaggttgaca	80
P21	Human	tcactgtcttgtacccttgtgc	ggcgtttggagtggtagaaa	32
